# Supplementary material for: Examining the Relationship between Exercise Dependence, Disordered Eating, and Low Energy Availability
Source: Nutrients. 2021 Jul 28;13(8):2601. doi: 10.3390/nu13082601 (PMC8398044; doi:10.3390/nu13082601)
Supplement: Supplementary file 1 [file nutrients-13-02601-s001.zip]

Archive with 1 entries (1 files):
- nutrients-1289840-supplementary.pdf
